# Supplementary material for: Diagnostic Utility of Specific Frailty Questionnaire: The Kihon Checklist for Hippocampal Atrophy in COPD
Source: J Clin Med. 2024 Jun 19;13(12):3589. doi: 10.3390/jcm13123589 (PMC11204603; doi:10.3390/jcm13123589)
Supplement: Supplementary file 1 [file jcm-13-03589-s001.zip]

Archive with 1 entries (1 files):
- jcm-2973895-supplementary.pptx
